# Supplementary material for: Into the weeds: Matching importation history to genetic consequences and pathways in two widely used biological control agents
Source: Evol Appl. 2019 Jan 4;12(4):773–90. doi: 10.1111/eva.12755 (PMC6439500; doi:10.1111/eva.12755)
Supplement: Supplementary file 4 [file EVA-12-773-s004.xlsx]

## Sheet: NEOCHETINA BRUCHI GENALEX
8	171	8
Ind	Pop	NB40		NB46		NB27		NB5		NB43		NB8		NB26		NB13
NBAU1	AUSTRALIA	203	206	241	241	207	207	239	242	199	199	278	278	214	214	233	233
NBAU2	AUSTRALIA	203	206	238	238	201	207	239	242	199	199	275	275	214	214	233	233
NBAU3	AUSTRALIA	206	206	241	244	201	207	239	239	199	199	275	278	214	217	233	233
NBAU4	AUSTRALIA	206	206	238	238	201	207	239	239	199	199	278	278	214	217	233	233
NBAU5	AUSTRALIA	200	203	238	238	201	207	239	239	199	199	278	278	208	217	227	233
NBAU6	AUSTRALIA	200	206	238	238	201	207	239	251	199	199	278	281	214	217	227	233
NBAU7	AUSTRALIA	200	200	238	238	201	201	239	239	199	199	278	278	217	217	233	233
NBAU8	AUSTRALIA	200	200	238	238	201	207	239	239	199	199	278	278	208	208	233	233
NBAU9	AUSTRALIA	200	203	238	238	207	207	239	242	199	199	278	278	214	214	233	233
NBAU10	AUSTRALIA	200	203	238	238	201	201	239	239	199	199	278	278	217	217	233	236
NBAU11	AUSTRALIA	200	203	238	238	201	201	239	239	199	208	278	284	211	217	233	233
NBAU12	AUSTRALIA	203	206	241	241	201	207	239	251	199	199	278	284	217	217	233	233
NBAU13	AUSTRALIA	200	203	238	238	207	207	239	239	199	199	278	281	214	217	233	236
NBAU14	AUSTRALIA	203	203	238	238	201	207	239	239	199	199	281	284	211	214	233	233
NBAU15	AUSTRALIA	200	203	238	238	201	201	239	239	199	199	278	278	208	217	233	233
NBAU16	AUSTRALIA	200	206	238	238	201	207	239	239	199	199	275	278	214	217	233	236
NBAU18	AUSTRALIA	203	203	238	238	201	201	239	239	199	199	278	278	208	217	233	236
NBAU19	AUSTRALIA	200	206	238	238	207	207	239	239	199	199	275	290	217	217	233	236
NBAU20	AUSTRALIA	203	206	238	238	207	207	239	239	199	199	278	278	208	214	233	233
NBAU21	AUSTRALIA	203	203	238	238	201	207	239	239	199	199	278	278	217	217	233	236
NBAU22	AUSTRALIA	203	203	238	238	201	201	239	239	199	199	278	278	208	217	233	236
NBMay4	CA	203	206	238	238	207	207	239	248	199	199	272	278	214	214	233	233
NBMay5	CA	203	203	232	238	201	207	239	239	199	208	272	275	214	217	233	233
NBMO2	CA	200	200	238	238	201	201	239	242	205	205	278	293	217	217	233	233
NBMO5	CA	203	203	232	241	201	207	239	239	199	199	272	272	211	214	233	239
NBMO6	CA	203	203	238	238	201	207	239	239	199	199	269	278	214	217	227	233
NBMO7	CA	200	203	238	238	201	201	239	239	199	199	275	275	217	217	233	236
NBMO8	CA	203	203	232	241	201	201	239	242	199	199	272	278	217	217	233	233
NBMO9	CA	203	203	232	241	207	207	239	239	199	199	272	293	214	214	233	233
NBMO10	CA	200	203	238	238	207	207	239	242	199	199	272	275	214	217	233	233
NBMOH1	CA	200	206	238	238	201	207	239	239	199	208	278	287	214	217	233	239
NBMOH2	CA	200	206	238	238	201	207	239	242	199	199	284	287	214	217	233	239
NBMOH3	CA	200	203	238	238	207	207	239	239	199	199	284	287	214	214	233	233
NBMOH4	CA	203	209	241	241	201	201	239	239	199	199	272	278	217	217	233	239
NBMOH5	CA	203	203	238	238	207	207	239	239	199	199	272	272	214	214	233	233
NBRD2	CA	200	203	238	238	201	201	239	239	199	199	278	287	208	217	233	233
NBRD3	CA	203	203	238	238	201	201	239	239	199	199	272	278	214	217	233	233
NBRD4	CA	203	203	238	238	201	207	239	239	199	199	272	284	208	208	227	233
NBRD5	CA	200	203	238	238	201	201	239	239	199	199	278	278	214	217	227	233
NBRD6	CA	206	206	238	238	201	201	239	239	199	199	287	287	214	217	233	233
NBRD7	CA	203	203	238	238	207	207	239	239	199	199	275	275	214	214	233	233
NBRDH1	CA	206	206	238	238	207	207	239	242	199	199	278	287	214	217	233	236
NBRDH2	CA	203	206	238	238	201	207	239	239	199	199	269	284	211	217	227	233
NBRDH3	CA	203	203	238	238	201	207	239	248	199	199	272	278	217	217	233	233
NBRDH5	CA	206	206	238	238	201	201	239	239	199	199	287	287	208	217	233	236
NBRDH6	CA	203	206	238	241	201	201	239	248	199	199	278	287	208	217	233	233
NBFL1	FL	197	200	238	238	201	207	239	239	199	205	278	281	208	208	227	233
NBFL2	FL	203	203	238	238	207	207	239	239	199	199	284	284	208	214	233	233
NBFL3	FL	203	203	238	238	207	207	239	239	199	199	281	281	214	214	233	233
NBFL4	FL	200	200	232	238	207	207	239	251	199	199	278	278	208	214	233	236
NBFL5	FL	200	200	238	238	207	207	239	254	199	208	278	278	208	214	224	233
NBFL6	FL	200	203	238	238	207	207	239	242	199	199	275	278	214	214	233	233
NBFL7	FL	200	203	238	238	201	207	239	254	199	199	278	278	214	217	233	236
NBFL8	FL	203	203	238	238	201	207	239	239	199	208	275	275	214	217	224	227
NBFL9	FL	203	203	238	238	207	207	239	239	199	199	278	281	208	208	233	233
NBFL10	FL	203	203	238	238	201	207	239	239	199	199	278	278	214	217	233	236
NBFL11	FL	203	203	238	238	207	207	239	239	199	199	278	278	208	208	227	233
NBFL12	FL	203	206	238	238	201	201	239	239	199	199	278	278	217	217	233	233
NBFL13	FL	200	203	238	241	201	201	239	239	199	199	278	278	208	217	224	224
NBFL14	FL	203	203	238	238	201	207	239	239	199	199	278	284	208	217	233	236
NBFL15	FL	200	200	238	238	201	207	239	239	199	199	275	290	208	214	233	233
NBFL16	FL	200	203	238	238	201	201	239	239	199	199	278	284	208	208	233	233
NBFL17	FL	200	203	238	238	201	201	239	239	199	199	275	275	217	217	233	233
NBFL18	FL	200	203	244	244	201	207	239	254	199	199	275	275	208	217	224	233
NBFL19	FL	203	206	238	238	207	207	239	239	199	199	269	278	208	214	233	233
NBFL20	FL	200	203	238	238	201	207	239	239	199	199	275	278	208	217	233	233
NBFL21	FL	200	200	238	238	201	207	239	239	199	199	272	275	208	217	233	236
NBTX1	TX	203	203	238	238	201	207	239	239	199	199	272	281	214	223	224	236
NBTX2	TX	203	203	238	238	201	207	239	242	199	208	269	278	214	217	233	233
NBTX3	TX	203	203	241	244	207	207	239	239	199	199	272	281	214	214	233	236
NBTX4	TX	203	203	241	244	207	207	239	251	199	199	272	281	214	214	233	233
NBTX5	TX	203	203	238	238	201	207	239	239	199	199	272	281	214	217	233	239
NBTX6	TX	203	203	241	241	207	207	239	239	199	199	275	278	214	214	233	239
NBTX7	TX	203	203	241	244	207	207	239	239	199	199	272	278	214	214	233	239
NBTX8	TX	203	203	238	238	207	207	239	242	199	199	281	281	214	214	233	239
NBTX9	TX	203	203	238	238	207	207	239	242	199	199	269	281	214	214	233	239
NBTX10	TX	203	203	238	238	201	207	239	239	199	199	272	272	214	223	233	239
NBTX11	TX	203	203	232	241	207	207	239	239	199	199	278	281	214	214	233	236
NBTX12	TX	203	203	238	238	201	207	239	251	199	199	269	281	214	217	224	233
NBTX13	TX	203	203	241	244	207	207	239	239	199	205	281	281	214	214	233	236
NBTX14	TX	203	203	232	241	201	207	239	251	199	199	272	272	214	217	233	239
NBTX15	TX	203	203	238	238	201	207	239	239	199	199	269	272	214	217	233	236
NBTX16	TX	203	203	238	238	201	201	239	239	199	199	272	281	217	223	233	236
NBTX17	TX	203	203	238	238	201	201	239	239	199	199	281	281	217	223	233	233
NBTX18	TX	203	203	232	241	201	207	239	239	199	208	272	272	214	217	233	233
NBTX19	TX	203	203	238	238	201	207	239	239	199	199	272	272	214	217	224	224
NBTX20	TX	203	203	232	241	201	207	239	239	199	199	269	278	214	217	233	239
NHTX21	TX	203	203	238	238	201	201	239	239	199	208	272	281	217	223	233	233
NBTX22	TX	203	203	238	238	201	201	239	239	199	199	281	281	217	217	233	239
NBTX23	TX	203	203	238	238	201	201	239	251	199	199	281	281	217	223	233	239
NBTX24	TX	203	203	238	238	201	201	239	239	199	199	281	281	217	217	233	236
NBTX25	TX	203	203	241	244	201	201	239	239	199	199	272	281	223	223	224	233
NBSAB3	SAB	200	200	238	238	201	201	239	242	199	199	278	284	208	208	224	227
NBSAB6	SAB	209	209	238	238	201	201	230	239	199	208	275	284	214	217	233	236
NBSAB8	SAB	200	200	238	241	201	201	239	242	199	208	278	278	217	217	224	233
NBSAB9	SAB	200	200	238	238	207	207	239	242	199	199	278	284	214	214	233	233
NBSAB13	SAB	200	206	232	238	201	207	239	242	199	199	278	290	214	217	233	233
NBSAB15	SAB	200	203	238	238	201	207	239	239	199	208	275	290	214	217	233	233
NBSAC1	SAE	206	206	241	241	201	201	242	242	199	199	272	275	217	217	233	233
NBSAC2	SAE	203	206	238	238	207	207	239	239	199	199	278	278	214	214	233	233
NBSAC3	SAE	206	206	241	241	201	207	230	239	199	199	275	275	214	214	233	236
NBSAC4	SAE	200	203	232	241	201	207	242	242	199	199	275	278	208	214	233	233
NBSAC5	SAE	206	209	232	241	201	201	230	254	199	199	278	284	214	214	233	236
NBSAC6	SAE	197	203	238	238	201	201	230	239	199	199	272	284	214	217	233	233
NBSAC7	SAE	206	209	238	238	201	207	239	239	199	208	275	278	214	214	233	233
NBSAC8	SAE	200	200	238	238	201	207	230	239	199	199	275	275	214	214	233	233
NBSAC9	SAE	203	203	241	241	201	201	230	230	199	199	281	284	214	214	233	236
NBSAC10	SAE	197	197	232	232	201	207	230	239	199	199	266	266	214	214	233	236
NBSAC11	SAE	203	206	226	238	201	201	230	239	199	199	275	281	214	217	233	236
NBSAC12	SAE	200	203	238	238	207	207	239	239	199	199	275	278	214	214	233	233
NBSAC13	SAE	200	203	232	232	201	201	239	242	199	208	272	278	217	217	233	233
NBSAC15	SAE	200	203	238	238	201	201	230	254	199	199	275	275	214	214	233	236
NBSAC16	SAE	203	206	235	238	207	207	239	239	199	199	278	281	214	214	233	233
NBSAC17	SAE	206	206	238	238	207	207	239	254	199	208	281	284	214	214	233	236
NBSAC19	SAE	206	206	241	244	201	201	230	239	199	199	272	281	214	217	233	233
NBSAC20	SAE	203	203	238	238	207	207	242	251	199	208	278	290	214	217	233	236
NBUG1	UGANDA	200	200	238	238	201	207	239	239	199	199	278	278	214	217	233	233
NBUG2	UGANDA	200	200	238	238	201	207	239	251	199	199	278	278	214	217	233	233
NBUG3	UGANDA	200	203	238	238	207	207	239	242	199	199	278	284	208	214	233	233
NBUG4	UGANDA	200	206	238	238	201	207	239	251	199	199	272	278	214	217	233	233
NBUG5	UGANDA	200	203	238	238	201	207	239	251	199	199	272	278	214	217	233	233
NBUG6	UGANDA	200	203	238	238	207	207	239	242	199	199	272	278	214	217	233	233
NBUG7	UGANDA	203	203	238	238	207	207	239	239	199	199	278	278	208	214	233	236
NBUG8	UGANDA	200	200	238	238	201	207	239	242	199	199	272	275	214	217	233	236
NBUG9	UGANDA	200	200	241	241	207	207	242	251	199	199	275	278	208	217	236	236
NBUG10	UGANDA	203	203	238	238	201	207	239	239	199	199	278	278	208	211	233	233
NBUG11	UGANDA	203	203	238	238	201	207	239	239	199	199	278	278	208	217	233	233
NBUG12	UGANDA	200	200	238	241	201	207	239	239	199	199	278	281	217	217	233	236
NBUG13	UGANDA	203	203	238	238	201	201	239	242	199	199	275	278	217	220	227	233
NBUG14	UGANDA	203	206	238	238	201	207	239	239	199	199	272	272	217	217	233	236
NBUG16	UGANDA	203	206	238	238	207	207	239	251	199	199	278	278	208	214	233	233
NBUG17	UGANDA	197	203	238	238	201	207	239	239	199	199	278	278	214	217	233	233
NBUG18	UGANDA	200	200	241	241	201	207	239	239	199	199	278	278	217	217	233	233
NBUG19	UGANDA	203	203	241	241	201	207	239	239	199	199	278	278	217	217	236	236
NBUG20	UGANDA	200	203	238	238	201	207	239	239	199	199	272	278	214	217	233	236
NBUG22	UGANDA	203	203	238	238	201	207	239	239	199	199	278	278	208	217	233	233
NBUG23	UGANDA	200	200	217	238	201	207	239	239	199	199	278	278	211	217	233	233
NBUG24	UGANDA	200	200	238	241	201	207	239	248	199	199	275	278	208	217	236	236
NBUG31	UGANDA	203	203	232	232	201	201	239	242	199	199	272	278	217	217	227	233
NBUG32	UGANDA	203	203	238	241	201	207	239	239	199	199	275	278	211	217	227	233
NBUG33	UGANDA	203	203	238	241	201	207	239	239	199	199	275	278	217	217	233	233
NBUG34	UGANDA	200	203	238	238	201	201	239	239	199	199	275	278	217	217	233	233
NBUR1	URUGUAY	212	212	232	238	201	201	239	242	199	199	275	278	217	217	227	233
NBUR2	URUGUAY	203	203	238	241	201	201	239	239	199	199	278	290	217	217	224	233
NBUR3	URUGUAY	203	203	238	238	201	201	239	239	199	199	272	284	217	217	227	233
NBUR4	URUGUAY	197	197	238	238	201	201	239	239	199	199	278	278	217	217	224	236
NBUR5	URUGUAY	203	203	238	238	201	201	239	239	199	199	275	275	217	217	230	233
NBUR6	URUGUAY	203	203	241	241	201	201	239	239	199	199	263	281	217	217	224	233
NBUR7	URUGUAY	203	203	238	238	201	201	239	248	199	199	272	275	217	217	233	233
NBUR8	URUGUAY	203	203	238	238	201	201	239	239	199	199	275	278	211	217	233	233
NBUR9	URUGUAY	167	197	238	238	201	201	239	239	199	211	272	281	217	217	233	236
NBUR10	URUGUAY	203	206	238	238	201	207	239	239	199	199	278	281	214	223	233	233
NBUR11	URUGUAY	203	203	238	238	201	201	239	254	199	199	281	284	217	217	233	236
NBUR12	URUGUAY	203	203	238	238	201	201	239	239	199	199	278	281	211	217	233	236
NBUR13	URUGUAY	203	203	238	241	201	201	239	239	199	199	284	287	217	217	233	233
NBUR14	URUGUAY	203	203	238	238	201	201	239	239	199	199	272	278	217	217	233	233
NBUR15	URUGUAY	203	203	238	238	201	207	239	239	199	199	275	281	214	217	224	233
NBUR18	URUGUAY	203	212	238	238	201	201	239	239	199	199	281	284	217	217	233	233
NBUR17	URUGUAY	209	209	238	238	201	207	233	248	199	199	278	278	217	217	233	233
NBUR19	URUGUAY	200	200	238	238	201	201	239	239	208	208	272	272	217	217	233	236
NBUR20	URUGUAY	203	203	238	238	201	201	233	239	199	199	272	272	217	217	233	236
NBUR21	URUGUAY	203	203	238	238	201	201	242	242	199	199	272	275	214	217	233	233
NBUR22	URUGUAY	200	200	238	238	207	207	239	251	199	199	278	287	214	214	224	233
NBUR23	URUGUAY	203	203	241	244	201	201	239	257	199	208	275	278	217	217	233	233
NBUR24	URUGUAY	197	203	238	238	201	207	239	239	199	199	281	281	214	217	233	245
NBUR25	URUGUAY	197	203	238	238	201	201	239	251	199	199	281	290	217	217	224	233
NBUR26	URUGUAY	203	206	238	238	201	201	239	239	199	199	275	281	217	217	224	233
NBUR27	URUGUAY	206	206	241	244	207	207	239	239	199	199	272	278	214	220	236	236
NBUR28	URUGUAY	203	203	238	238	201	207	239	239	199	208	281	284	214	217	233	233
NBUR29	URUGUAY	203	203	238	238	201	201	251	257	199	199	281	281	217	217	233	233
NBUR30	URUGUAY	203	203	238	238	201	201	239	251	199	208	269	272	217	217	233	233

## Sheet: NEOCHETINA EICHORNIAE GENALEX
10	267	11
Ind	Pop	14NE		91NE		26NE		94NE		17NE		13NE		42NE		56NE		38NE		8NE			x	y
NEAU1	AU	200	200	300	300	155	155	184	184	201	201	285	285	244	244	195	195	252	252	202	206		-33.2248	151.377
NEAU2	AU	194	194	300	300	149	155	188	188	201	201	285	285	247	247	198	198	246	252	202	206		-33.2248	151.377
NEAU3	AU	194	200	300	300	149	155	188	188	198	201	285	285	244	250	198	198	252	252	198	206		-33.2248	151.377
NEAU4	AU	194	194	288	348	149	152	184	188	192	192	285	288	244	247	198	198	252	252	206	206		-33.2248	151.377
NEAU5	AU	200	200	288	292	155	155	184	188	201	201	285	285	244	244	198	201	252	252	198	198		-33.2248	151.377
NEAU6	AU	200	200	300	300	155	155	184	184	201	204	285	285	244	247	195	201	252	252	206	206		-33.2248	151.377
NEAU7	AU	194	200	292	300	152	152	188	188	201	201	285	285	244	250	195	198	252	252	202	206		-33.2248	151.377
NEAU8	AU	194	200	300	300	149	155	184	184	198	201	285	285	244	247	198	201	252	252	202	206		-33.2248	151.377
NEAU9	AU	194	200	292	292	149	155	184	184	201	201	285	285	244	247	195	195	252	252	198	202		-33.2248	151.377
NEAU10	AU	194	200	292	292	149	155	186	188	201	201	285	285	250	250	195	198	252	252	206	206		-33.2248	151.377
NEAU11	AU	200	200	300	344	155	155	186	190	201	201	285	285	244	250	195	198	252	252	198	206		-33.2248	151.377
NEAU12	AU	194	200	300	348	149	149	184	188	201	201	285	285	247	247	192	198	252	252	202	206		-33.2248	151.377
NEAU13	AU	194	200	292	300	149	155	186	188	201	201	285	285	250	250	195	198	252	252	206	206		-33.2248	151.377
NEAU14	AU	194	200	292	292	149	155	184	188	201	201	285	285	250	250	195	195	252	252	206	206		-33.2248	151.377
NEAU15	AU	194	200	300	300	152	152	184	186	201	201	285	285	244	247	195	195	252	252	198	206		-33.2248	151.377
NEAU16	AU	194	200	292	300	149	155	188	190	201	201	285	288	247	247	195	198	252	252	202	202		-33.2248	151.377
NEAU17	AU	194	200	284	288	152	155	188	190	201	201	285	285	241	244	198	201	252	252	206	206		-33.2248	151.377
NEAU18	AU	200	200	292	300	152	152	188	188	201	201	285	288	241	241	195	198	252	252	194	198		-33.2248	151.377
NEAU19	AU	194	200	292	300	152	152	184	188	201	201	285	285	250	250	198	198	252	252	194	206		-33.2248	151.377
NEAU20	AU	194	200	288	288	143	149	184	184	201	201	285	285	247	247	195	198	252	252	202	206		-33.2248	151.377
NECH1	CH	194	200	284	284	149	149	188	192	192	201	282	285	247	247	195	198	252	252	194	206		23.2515	116.48
NECH2	CH	197	200	284	292	149	149	188	192	201	201	282	285	247	247	195	198	252	255	194	206		23.2515	116.48
NECH3	CH	194	200	284	292	149	149	184	184	201	201	285	285	247	247	195	195	252	252	194	206		23.2515	116.48
NECH4	CH	200	200	284	292	149	149	188	192	201	201	279	285	247	247	195	195	252	252	194	194		23.2515	116.48
NECH5	CH	200	200	284	284	149	149	188	188	201	201	282	285	247	247	198	201	252	252	194	206		23.2515	116.48
NECH6	CH	200	209	284	284	149	149	188	190	201	201	282	282	244	247	195	195	252	252	194	202		23.2515	116.48
NECH8	CH	200	200	284	292	149	149	188	190	201	201	282	285	244	247	195	195	252	252	194	206		23.2515	116.48
NECH9	CH	200	209	284	284	149	149	184	192	201	201	282	285	247	250	195	195	252	252	194	202		23.2515	116.48
NECH10	CH	200	209	284	284	149	149	184	190	201	201	282	285	244	250	195	198	252	252	194	202		23.2515	116.48
NECH11	CH	200	209	292	292	149	149	184	190	201	201	282	285	244	250	195	198	252	252	202	206		23.2515	116.48
NECH12	CH	197	200	284	284	149	149	188	190	201	201	285	285	244	247	195	195	252	255	194	206		23.2515	116.48
NECH13	CH	200	200	292	292	149	149	184	188	192	201	285	285	247	250	198	201	252	252	194	194		23.2515	116.48
NECH15	CH	200	200	284	292	149	149	184	192	192	192	279	285	247	250	195	198	252	252	194	194		23.2515	116.48
NECH16	CH	200	200	292	292	149	149	184	192	201	201	282	285	247	250	195	195	252	252	194	206		23.2515	116.48
NECH17	CH	200	200	292	292	149	149	188	192	192	192	285	285	247	247	198	198	252	252	194	194		23.2515	116.48
NECH18	CH	194	200	284	284	149	149	184	184	201	201	279	282	247	250	195	198	252	252	194	206		23.2515	116.48
NECH19	CH	200	209	284	284	149	149	188	192	192	201	279	285	247	247	195	198	252	252	194	202		23.2515	116.48
NECH20	CH	200	209	292	292	149	149	184	192	192	201	279	285	247	250	195	198	252	252	202	206		23.2515	116.48
NECH21	CH	194	200	292	292	149	149	188	192	192	201	282	285	247	247	195	198	252	252	194	194		23.2515	116.48
NECH22	CH	200	200	284	284	149	149	184	190	192	192	282	285	247	250	198	198	252	252	194	206		23.2515	116.48
NECH23	CH	197	200	284	292	149	149	184	184	192	192	285	285	250	250	198	198	252	252	198	206		23.2515	116.48
NECH24	CH	200	209	292	292	149	149	184	184	201	201	282	285	250	250	195	195	252	252	202	206		23.2515	116.48
NHCH1	CH	200	200	284	292	149	149	184	184	192	201	282	285	250	250	195	198	252	252	194	206		23.2515	116.48
NEDelta1	DELTAMO	188	200	292	300	152	155	184	186	192	192	285	285	244	250	195	198	249	252	206	206		37.6419	-121.229
NEDelta2	DELTAMO	194	200	292	300	149	155	188	206	201	201	285	285	241	244	198	198	252	252	198	202		37.6419	-121.229
NEDelta3	DELTAMO	194	200	292	292	155	155	184	186	192	201	285	285	244	247	195	198	249	252	198	206		37.6419	-121.229
NEDelta4	DELTAMO	194	200	284	292	152	155	210	210	201	201	285	285	241	241	198	198	249	252	202	210		37.6419	-121.229
NEDelta5	DELTAMO	194	200	300	336	152	155	184	210	192	192	285	285	241	250	195	204	249	252	198	202		37.6419	-121.229
NEDelta6	DELTAMO	200	203	292	300	155	155	184	184	192	201	285	285	244	250	195	198	252	252	198	206		37.6419	-121.229
NEDelta7	DELTAMO	200	200	288	292	152	155	184	210	192	201	285	285	241	244	195	198	252	252	198	198		37.6419	-121.229
NEDelta8	DELTAMO	194	200	292	352	149	152	184	184	201	201	285	285	244	247	198	198	252	252	198	210		37.6419	-121.229
NEDelta9	DELTAMO	194	200	288	300	155	155	184	184	192	192	285	285	244	247	198	198	252	252	206	206		37.6419	-121.229
NEDelta10	DELTAMO	194	200	292	308	149	155	184	184	201	201	285	285	244	247	198	198	249	252	198	206		37.6419	-121.229
NEDelta11	DELTAMO	188	200	292	336	152	155	184	186	192	201	285	285	247	247	195	198	252	252	202	206		37.6419	-121.229
NEDelta12	DELTAMO	188	194	292	348	149	155	188	188	201	204	285	285	244	250	195	195	252	252	198	206		37.6419	-121.229
NEDelta13	DELTAMO	194	200	292	300	152	152	188	206	192	201	285	285	241	250	198	198	252	252	198	206		37.6419	-121.229
NEDelta14	DELTAMO	194	200	300	348	155	155	184	186	192	201	285	285	244	247	198	198	252	252	206	210		37.6419	-121.229
NHRDH3	DELTARD	194	194	300	308	152	155	184	204	201	201	285	285	247	250	195	195	252	252	214	214		37.6419	-121.229
NEMOH7	DELTAMO	194	200	292	336	155	155	184	188	201	201	285	285	247	250	198	198	249	252	202	202		37.6419	-121.229
NEMOH8	DELTAMO	194	203	292	300	155	155	184	206	198	201	285	285	247	250	198	198	249	252	198	198		37.6419	-121.229
NEMOH9	DELTAMO	200	203	292	292	149	149	184	184	201	201	285	285	244	244	195	198	252	252	198	206		37.6419	-121.229
NEMOH10	DELTAMO	188	194	288	292	152	155	188	188	201	204	285	285	244	250	195	198	252	252	202	202		37.6419	-121.229
NEMOH11	DELTAMO	194	203	284	292	152	155	188	188	201	201	285	285	250	250	195	198	249	252	198	206		37.6419	-121.229
NERD1	DELTARD	200	200	288	292	152	155	184	188	201	201	285	285	244	244	198	198	252	252	206	206		37.6126	-121.038
NERD8	DELTARD	194	200	284	292	149	152	190	194	201	201	285	285	238	247	198	198	252	252	198	206		37.6126	-121.038
NERD9	DELTARD	194	194	284	288	149	152	186	188	201	201	285	285	247	250	195	198	252	252	198	198		37.6126	-121.038
NERD10	DELTARD	200	200	292	292	152	152	184	184	201	201	285	285	244	250	198	198	252	252	202	206		37.6126	-121.038
NEFL1	FL	194	200	296	296	152	152	184	194	192	201	285	288	244	247	195	198	252	252	202	206		29.6343	-82.3715
NEFL2	FL	200	203	300	340	152	155	190	190	192	192	285	285	244	250	198	198	252	252	198	202		29.6343	-82.3715
NEFL3	FL	200	203	312	340	155	155	186	190	201	201	285	288	244	247	195	198	252	252	198	206		29.6343	-82.3715
NEFL4	FL	194	200	292	340	149	149	188	188	198	201	285	288	244	247	195	198	252	252	198	210		29.6343	-82.3715
NEFL5	FL	194	200	292	292	149	149	186	188	201	201	285	285	247	247	195	198	252	252	198	206		29.6343	-82.3715
NEFL6	FL	194	200	296	296	152	152	186	186	192	192	285	285	244	247	198	198	252	255	202	202		29.6343	-82.3715
NEFL7	FL	194	194	300	300	149	149	182	182	201	201	285	285	244	247	195	201	252	252	198	202		29.6343	-82.3715
NEFL8	FL	194	200	292	300	155	155	184	186	201	201	285	285	244	244	195	195	252	252	202	210		29.6343	-82.3715
NEFL9	FL	194	194	288	288	152	152	188	188	201	201	285	285	244	250	192	195	252	252	194	206		29.6343	-82.3715
NEFL10	FL	194	194	292	292	152	155	194	194	201	201	285	285	244	247	195	198	252	252	202	206		29.6343	-82.3715
NEFL11	FL	194	194	300	348	155	158	184	206	198	198	285	285	241	244	198	198	252	252	202	206		29.6343	-82.3715
NEFL12	FL	194	194	284	296	149	149	184	184	201	201	285	285	247	247	195	198	252	252	198	202		29.6343	-82.3715
NEFL13	FL	200	200	296	340	152	152	184	188	201	201	285	285	247	250	198	201	252	252	194	198		29.6343	-82.3715
NEFL14	FL	194	194	292	340	149	152	206	206	192	192	285	285	241	247	195	198	252	255	206	206		29.6343	-82.3715
NEFL15	FL	194	194	292	348	152	152	188	188	192	192	285	285	247	247	195	198	252	252	198	206		29.6343	-82.3715
NEFL16	FL	194	194	284	344	155	155	188	188	207	207	285	288	244	247	195	198	252	252	202	206		29.6343	-82.3715
NEFL17	FL	194	194	296	296	149	155	184	184	201	201	285	285	241	247	195	198	252	255	194	202		29.6343	-82.3715
NEFL18	FL	194	194	344	348	149	149	188	206	201	201	285	285	247	250	195	198	252	252	202	206		29.6343	-82.3715
NEFL19	FL	194	200	300	340	155	155	206	210	201	201	285	288	238	250	195	201	252	252	202	206		29.6343	-82.3715
NEFL20	FL	194	194	292	292	152	155	184	188	192	201	285	285	247	250	195	198	252	252	198	206		29.6343	-82.3715
NEFL21	FL	194	203	300	312	155	155	184	184	201	201	285	285	247	250	198	198	252	255	198	202		29.6343	-82.3715
NESI1	SI	200	200	300	340	155	155	184	184	201	201	282	285	238	247	195	195	252	252	202	202		1.44	103.735
NESI2	SI	200	200	300	340	155	155	184	188	201	201	282	282	244	250	195	195	252	252	194	202		1.44	103.735
NESI3	SI	194	200	292	300	149	155	184	188	192	201	282	282	238	244	195	195	252	252	198	202		1.44	103.735
NESI4	SI	194	200	336	340	149	155	184	184	201	201	285	288	247	250	195	195	252	252	198	202		1.44	103.735
NESI5	SI	194	200	284	292	149	155	184	184	201	201	282	282	247	247	198	198	252	252	198	202		1.44	103.735
NESI6	SI	200	209	336	336	155	155	188	188	192	201	282	282	244	247	195	195	252	255	202	202		1.44	103.735
NESI7	SI	200	200	340	340	155	155	184	188	201	204	288	288	238	244	195	195	252	252	202	206		1.44	103.735
NESI8	SI	194	200	284	300	155	155	184	188	201	201	285	288	238	244	195	195	252	252	202	206		1.44	103.735
NESI9	SI	194	200	300	336	149	155	188	188	201	201	282	285	247	247	195	195	252	252	202	206		1.44	103.735
NESI10	SI	200	209	336	336	149	149	188	188	201	201	282	285	247	247	195	195	252	252	202	202		1.44	103.735
NESI11	SI	209	209	336	336	149	155	184	188	201	201	282	282	238	244	195	195	252	252	202	202		1.44	103.735
NESI12	SI	209	209	300	340	149	149	184	192	201	201	285	288	247	250	195	195	252	252	202	202		1.44	103.735
NESI13	SI	200	200	284	300	149	149	188	188	201	201	282	282	247	247	198	198	252	252	202	206		1.44	103.735
NESI14	SI	200	209	340	340	155	155	184	188	201	201	282	282	244	247	195	195	252	252	202	202		1.44	103.735
NESI15	SI	194	200	284	340	155	155	184	184	201	204	288	288	238	244	195	195	252	252	198	206		1.44	103.735
NESI16	SI	209	209	284	340	149	149	184	184	201	201	285	288	238	244	195	195	252	255	202	202		1.44	103.735
NESI17	SI	200	200	284	340	149	155	184	188	201	201	282	285	247	247	195	195	252	252	194	202		1.44	103.735
NESI18	SI	194	209	300	336	149	149	184	184	201	201	282	282	250	250	195	195	252	252	202	206		1.44	103.735
NESI19	SI	200	200	300	340	149	155	184	188	201	201	282	282	247	247	192	195	252	252	194	206		1.44	103.735
NESI20	SI	200	209	292	300	149	155	184	188	201	201	282	285	244	247	195	195	252	252	202	206		1.44	103.735
NESI21	SI	194	200	284	340	155	155	188	188	201	201	282	288	247	247	195	198	252	252	198	202		1.44	103.735
NESI22	SI	194	200	336	340	149	149	184	188	201	201	282	285	238	244	195	195	252	255	198	206		1.44	103.735
NESI23	SI	194	209	292	340	149	149	184	184	201	222	285	285	244	250	195	195	252	252	198	202		1.44	103.735
NESI24	SI	194	200	340	340	155	155	184	196	201	201	285	288	235	238	195	195	252	255	198	202		1.44	103.735
NESI25	SI	200	200	332	332	152	152	186	186	192	192	282	285	244	247	195	195	252	252	202	202		1.44	103.735
NESI26	SI	209	209	300	340	149	149	184	184	201	201	282	285	238	244	195	195	252	255	202	202		1.44	103.735
NESI27	SI	200	200	300	340	155	155	184	184	201	201	282	285	244	247	195	195	252	255	194	206		1.44	103.735
NESI28	SI	194	200	300	340	155	155	188	188	201	201	282	282	247	247	195	195	252	252	198	202		1.44	103.735
NHSI1	SI	194	200	340	340	149	149	188	192	201	201	285	285	247	250	195	195	252	252	198	202		1.44	103.735
NHSI2	SI	194	200	300	300	155	155	184	184	201	201	282	285	247	250	195	195	252	255	198	198		1.44	103.735
NHSI3	SI	200	200	284	340	149	155	184	188	201	201	282	282	244	247	195	195	252	252	202	202		1.44	103.735
NHSI4	SI	200	209	284	336	149	155	184	184	201	201	282	285	238	250	195	195	252	252	202	206		1.44	103.735
NHSI5	SI	200	200	300	340	149	149	184	184	201	201	285	285	238	244	195	195	252	252	202	202		1.44	103.735
NESAA4	SAG	194	194	288	300	152	155	184	188	198	204	285	285	247	250	195	198	252	252	198	198		-34.032	22.4501
NESAA5	SAG	194	194	292	300	152	155	184	184	201	201	285	285	250	250	195	198	252	252	198	198		-34.032	22.4501
NESAA6	SAG	194	194	292	292	152	155	184	188	198	201	285	285	244	250	198	198	252	252	198	206		-34.032	22.4501
NESAA7	SAG	194	194	292	300	152	152	188	188	198	201	285	285	247	247	198	198	252	252	194	198		-34.032	22.4501
NESAA8	SAG	194	194	292	300	152	155	188	188	198	204	285	285	250	250	195	198	252	252	198	206		-34.032	22.4501
NESAA10	SAG	194	194	288	300	155	155	184	184	201	201	285	285	244	244	195	198	252	252	198	198		-34.032	22.4501
NESAA11	SAG	194	194	300	300	149	155	184	184	198	201	285	285	238	250	198	198	252	252	198	198		-34.032	22.4501
NESAA12	SAG	194	194	292	292	149	155	184	188	201	201	285	285	247	250	195	198	252	252	198	198		-34.032	22.4501
NESAA14	SAG	194	194	292	292	152	152	184	188	201	204	285	285	247	250	195	198	252	252	198	198		-34.032	22.4501
NESAA15	SAG	194	194	292	300	152	155	184	184	198	201	285	285	247	250	198	198	252	252	198	198		-34.032	22.4501
NESAA16	SAG	194	194	292	300	149	149	184	184	204	204	285	285	244	244	195	195	252	252	198	198		-34.032	22.4501
NESAA17	SAG	194	194	292	292	152	152	184	184	201	201	285	285	244	244	195	195	252	252	198	198		-34.032	22.4501
NESAA18	SAG	194	194	292	292	152	155	184	188	201	216	285	285	247	250	195	198	252	252	198	198		-34.032	22.4501
NESAA19	SAG	194	194	292	300	155	155	184	184	201	201	285	285	235	247	198	198	252	252	198	198		-34.032	22.4501
NESAA20	SAG	194	194	292	292	152	155	184	188	198	201	285	285	244	250	198	198	252	252	198	206		-34.032	22.4501
NESAA21	SAG	194	194	288	292	155	155	184	184	198	201	285	285	250	250	195	198	252	252	198	198		-34.032	22.4501
NESAA22	SAG	194	194	292	300	152	155	184	188	201	201	285	285	250	250	195	198	252	252	198	198		-34.032	22.4501
NESAA23	SAG	194	194	288	300	155	155	184	184	204	204	285	285	235	244	195	195	252	252	198	198		-34.032	22.4501
NESAA24	SAG	194	194	292	292	155	155	184	184	201	201	285	285	250	250	198	198	252	252	198	198		-34.032	22.4501
NESAA25	SAG	194	194	292	292	155	155	184	184	198	201	285	285	247	250	195	198	252	252	198	198		-34.032	22.4501
NESAA26	SAG	194	194	288	292	152	155	184	184	201	201	285	285	244	244	198	198	252	252	198	198		-34.032	22.4501
NESAA27	SAG	194	194	288	300	155	155	184	184	204	222	285	285	238	244	195	198	252	252	198	198		-34.032	22.4501
NESAB1	SAW	194	200	348	348	149	149	184	184	192	201	285	288	247	250	198	201	252	252	198	198		-33.4248	19.1837
NESAB2	SAW	200	200	288	288	149	155	184	184	201	201	285	285	253	253	195	195	252	255	194	210		-33.4248	19.1837
NESAB3	SAW	194	200	348	348	149	149	184	184	192	192	285	285	241	250	192	195	252	252	198	198		-33.4248	19.1837
NESAB4	SAW	200	200	300	300	149	155	186	188	201	201	285	285	244	247	195	201	252	252	206	206		-33.4248	19.1837
NESAB5	SAW	200	200	348	348	155	155	186	190	192	201	285	288	244	247	198	198	252	252	198	202		-33.4248	19.1837
NESAB6	SAW	200	209	292	348	152	152	186	188	201	201	285	285	247	250	198	201	252	252	202	206		-33.4248	19.1837
NESAB7	SAW	200	200	292	292	155	155	184	188	192	192	285	285	247	250	198	198	252	255	210	210		-33.4248	19.1837
NESAB8	SAW	197	200	296	296	155	155	186	186	201	201	285	285	247	247	198	201	252	255	198	210		-33.4248	19.1837
NESAB9	SAW	194	194	292	296	149	155	184	184	192	201	285	285	247	247	198	198	252	252	198	206		-33.4248	19.1837
NESAB10	SAW	194	209	336	348	149	149	186	188	192	201	285	285	244	247	198	201	252	252	210	210		-33.4248	19.1837
NESAB11	SAW	188	200	348	348	149	149	184	186	192	201	285	285	244	247	195	195	252	252	198	198		-33.4248	19.1837
NESAB12	SAW	194	194	292	292	152	155	184	188	201	201	285	285	244	247	195	201	252	252	206	206		-33.4248	19.1837
NESAB14	SAW	194	200	292	300	143	155	184	186	192	201	285	285	244	247	195	198	249	252	194	206		-33.4248	19.1837
NESAB15	SAW	200	200	284	284	149	149	188	188	192	201	285	285	238	250	195	195	252	252	198	198		-33.4248	19.1837
NESAB16	SAW	194	200	292	292	149	149	188	188	201	201	285	285	247	250	201	201	252	252	194	202		-33.4248	19.1837
NESAB17	SAW	194	200	292	300	155	155	188	188	192	201	285	285	247	250	195	198	252	252	198	206		-33.4248	19.1837
NESAB18	SAW	194	194	284	336	155	155	184	184	192	201	285	285	244	247	195	201	252	255	206	210		-33.4248	19.1837
NESAB19	SAW	200	200	296	296	149	149	186	188	192	192	285	285	247	250	198	198	252	252	198	198		-33.4248	19.1837
NESAB20	SAW	200	200	300	300	149	149	184	184	192	192	285	285	244	244	198	198	252	252	194	198		-33.4248	19.1837
NESAB21	SAW	200	200	296	348	152	155	184	188	201	201	285	285	244	250	198	201	252	252	198	210		-33.4248	19.1837
NESAB22	SAW	194	200	296	348	152	155	188	188	192	201	285	285	247	250	195	198	249	252	202	210		-33.4248	19.1837
NESAB23	SAW	194	194	284	284	158	158	188	188	192	192	285	285	250	250	192	198	252	252	198	210		-33.4248	19.1837
NESAB24	SAW	200	200	292	292	149	149	184	186	198	204	285	285	244	247	195	198	252	252	194	206		-33.4248	19.1837
NESA1	SAK	200	209	284	284	149	149	188	188	201	201	285	285	238	241	195	195	252	252	198	206		-32.5647	27.4889
NESA2	SAK	200	200	284	288	149	161	188	188	192	192	285	285	244	247	198	198	252	252	198	198		-32.5647	27.4889
NESA3	SAK	194	209	292	300	155	155	184	188	201	201	285	285	238	244	195	198	252	252	198	202		-32.5647	27.4889
NESA4	SAK	209	209	284	288	152	155	184	190	201	201	285	285	244	247	195	195	252	252	202	202		-32.5647	27.4889
NESA5	SAK	194	209	344	348	149	152	190	194	192	192	282	285	250	250	198	198	252	252	206	206		-32.5647	27.4889
NESA6	SAK	188	194	300	300	155	155	184	194	201	201	285	285	247	250	195	198	252	252	198	198		-32.5647	27.4889
NESA7	SAK	194	194	288	300	152	152	184	184	192	201	285	285	244	244	198	201	252	252	202	206		-32.5647	27.4889
NESA8	SAK	188	200	292	300	149	161	190	206	201	201	285	285	241	250	195	198	252	252	206	210		-32.5647	27.4889
NESA9	SAK	188	200	292	292	152	155	184	190	192	192	285	285	241	250	198	198	252	252	206	206		-32.5647	27.4889
NESA10	SAK	197	200	284	288	149	149	188	188	192	201	285	285	238	247	195	198	252	255	210	210		-32.5647	27.4889
NESA11	SAK	194	200	284	300	149	155	188	190	201	201	285	285	247	247	195	198	252	252	198	206		-32.5647	27.4889
NESA12	SAK	194	200	284	348	152	155	188	188	192	201	285	285	244	247	195	198	252	252	198	198		-32.5647	27.4889
NESA13	SAK	194	200	284	300	149	158	190	190	201	201	285	285	241	250	198	198	252	252	210	210		-32.5647	27.4889
NESAD14	SAK	194	200	292	300	149	155	188	190	201	201	285	285	244	250	198	198	252	252	198	210		-32.5647	27.4889
NESAD15	SAK	188	200	296	348	155	155	186	188	201	213	285	285	244	244	195	198	252	252	202	206		-32.5647	27.4889
NESAD16	SAK	194	200	284	300	158	158	190	194	201	201	285	285	250	250	195	198	252	252	198	210		-32.5647	27.4889
NESAD17	SAK	188	200	284	292	155	155	190	190	201	201	285	285	241	247	198	198	252	252	198	206		-32.5647	27.4889
NESAD18	SAK	194	194	284	292	152	155	184	190	201	201	285	285	247	250	192	198	252	252	198	198		-32.5647	27.4889
NESAD19	SAK	200	209	292	300	149	158	188	190	192	192	285	285	247	247	198	198	252	252	206	206		-32.5647	27.4889
NESAD20	SAK	188	194	284	300	152	155	188	188	192	192	285	285	238	247	195	198	252	252	198	202		-32.5647	27.4889
NESAD21	SAK	194	209	284	300	152	155	188	190	201	201	285	285	247	250	198	198	252	252	198	206		-32.5647	27.4889
NHSA1	SAK	194	200	284	300	155	161	186	188	192	192	285	285	244	247	198	198	252	252	198	210		-32.5647	27.4889
NETX1	TX	194	200	292	300	143	152	184	188	201	201	285	285	244	250	195	198	252	252	206	206		29.8377	-94.7612
NETX4	TX	200	200	288	300	149	155	190	190	192	213	285	285	244	247	198	204	252	252	210	210		29.8377	-94.7612
NETX5	TX	188	200	284	288	149	149	186	206	192	192	285	285	244	244	195	198	252	252	198	206		29.8377	-94.7612
NETX6	TX	194	200	348	348	143	149	184	188	192	192	285	285	244	247	195	198	252	252	206	206		29.8377	-94.7612
NETX7	TX	200	203	284	336	155	155	184	186	192	201	285	285	247	250	195	201	249	252	198	206		29.8377	-94.7612
NETX8	TX	194	200	336	336	149	149	186	188	201	201	285	285	247	250	198	201	252	252	198	202		29.8377	-94.7612
NETX9	TX	200	200	292	300	155	155	186	188	198	198	285	285	244	247	198	198	252	252	198	210		29.8377	-94.7612
NETX10	TX	200	200	292	292	149	149	186	186	192	201	285	285	241	244	195	198	252	252	198	206		29.8377	-94.7612
NETX11	TX	194	200	292	292	155	155	188	188	192	192	285	285	244	244	198	198	252	252	198	210		29.8377	-94.7612
NETX12	TX	188	194	292	292	149	152	188	194	201	201	276	285	244	250	195	195	252	252	198	206		29.8377	-94.7612
NETX13	TX	200	203	284	300	143	155	184	184	201	201	285	285	241	247	195	198	252	252	198	206		29.8377	-94.7612
NETX14	TX	200	200	300	300	149	152	184	188	192	192	285	285	247	250	195	198	252	252	202	206		29.8377	-94.7612
NETX15	TX	200	200	284	288	149	149	186	186	192	198	285	285	244	247	195	198	252	252	198	206		29.8377	-94.7612
NETX16	TX	200	200	292	348	149	149	184	184	198	201	285	285	244	247	198	198	252	252	198	210		29.8377	-94.7612
NETX17	TX	194	200	284	288	152	152	188	190	201	204	285	285	250	253	195	195	252	252	210	210		29.8377	-94.7612
NETX18	TX	194	200	288	300	152	152	194	194	201	204	282	285	244	250	195	195	252	252	198	206		29.8377	-94.7612
NETX19	TX	194	200	288	288	149	155	184	184	198	201	285	285	250	250	195	198	252	252	198	202		29.8377	-94.7612
NETX20	TX	188	200	284	292	149	149	184	194	201	201	285	285	241	244	198	198	252	252	206	206		29.8377	-94.7612
NETX21	TX	194	194	288	336	152	155	184	188	192	192	276	285	247	247	195	195	252	252	206	210		29.8377	-94.7612
NETX23	TX	200	200	284	336	155	155	194	194	201	201	285	285	244	247	195	195	252	252	194	202		29.8377	-94.7612
NETX26	TX	188	200	288	300	149	155	184	206	192	192	285	285	241	250	198	204	252	252	202	206		29.8377	-94.7612
NETX27	TX	200	200	292	336	149	149	188	188	192	201	285	285	238	244	195	195	252	252	206	206		29.8377	-94.7612
NEUG1	UG	200	200	292	300	149	149	184	214	198	198	285	285	244	250	198	198	252	255	206	210		0.28975	32.6545
NEUG2	UG	200	200	284	292	152	152	184	184	201	201	285	285	247	247	198	198	246	252	198	202		0.28975	32.6545
NEUG3	UG	200	200	300	300	149	155	186	186	201	213	285	285	247	250	192	195	252	252	198	202		0.28975	32.6545
NEUG4	UG	200	200	288	300	149	149	184	188	192	192	285	285	244	247	198	198	252	255	206	206		0.28975	32.6545
NEUG6	UG	200	200	292	344	149	155	184	186	198	198	285	285	247	247	195	198	252	252	202	202		0.28975	32.6545
NEUG8	UG	194	194	284	292	149	155	188	188	201	204	285	285	247	247	192	195	252	255	198	210		0.28975	32.6545
NEUG9	UG	194	200	284	292	149	149	184	186	198	201	285	285	247	250	198	201	252	255	202	206		0.28975	32.6545
NEUG10	UG	194	200	292	300	149	155	184	188	192	201	285	285	247	250	192	198	249	249	198	206		0.28975	32.6545
NEUG11	UG	194	200	296	300	149	149	184	186	192	201	285	285	247	250	192	198	252	252	198	202		0.28975	32.6545
NEUG13	UG	194	200	292	296	149	149	184	184	198	201	285	285	247	250	198	198	252	252	202	210		0.28975	32.6545
NEUG14	UG	194	194	288	296	155	155	188	188	192	192	285	285	244	247	198	198	252	252	198	206		0.28975	32.6545
NEUG16	UG	194	200	300	300	155	155	188	188	192	201	285	285	247	247	195	198	246	252	202	202		0.28975	32.6545
NEUG17	UG	194	200	284	292	149	155	184	188	192	198	285	285	244	247	198	198	252	252	202	206		0.28975	32.6545
NEUG18	UG	194	200	292	292	155	155	188	188	198	201	285	285	247	247	198	198	246	252	202	210		0.28975	32.6545
NEUG19	UG	194	200	300	300	149	155	184	184	192	198	285	285	247	247	195	198	252	252	198	202		0.28975	32.6545
NEUG20	UG	200	200	300	300	143	143	186	188	198	201	285	285	247	247	198	198	246	252	202	210		0.28975	32.6545
NEUG21	UG	194	200	292	344	155	155	188	188	201	207	285	285	247	247	195	198	252	255	210	210		0.28975	32.6545
NEUG22	UG	194	200	288	292	155	155	184	184	201	201	285	285	244	247	198	198	252	252	198	202		0.28975	32.6545
NEUG23	UG	194	200	300	300	149	149	184	184	192	201	285	285	247	247	195	198	246	252	206	210		0.28975	32.6545
NEUG24	UG	200	200	292	300	149	149	184	188	204	204	285	285	247	247	189	195	252	252	194	210		0.28975	32.6545
NEUG25	UG	200	200	300	300	155	155	184	188	192	192	285	285	244	247	198	198	252	252	206	206		0.28975	32.6545
NEUG26	UG	194	200	284	292	155	155	184	188	201	201	282	285	247	247	192	198	249	252	194	206		0.28975	32.6545
NEUG27	UG	200	200	292	300	155	155	184	184	201	201	285	285	247	247	195	201	252	252	202	206		0.28975	32.6545
NEUG28	UG	194	200	284	292	152	155	184	188	201	201	285	285	247	250	195	201	252	252	198	198		0.28975	32.6545
NEUG29	UG	200	200	292	292	155	155	188	192	201	201	285	285	247	250	192	198	252	255	202	206		0.28975	32.6545
NEUG30	UG	200	200	292	300	149	155	186	192	192	201	285	285	247	250	195	198	252	252	198	198		0.28975	32.6545
NEUR1	UR	194	200	292	296	149	152	188	190	183	204	285	285	247	247	195	198	252	252	206	206		-33.6414	-58.4194
NEUR2	UR	194	194	292	292	155	155	190	196	183	201	285	285	244	247	198	201	252	252	202	206		-33.6414	-58.4194
NEUR3	UR	194	206	288	324	155	155	184	190	201	201	285	285	244	247	195	198	252	252	198	206		-33.6414	-58.4194
NEUR4	UR	188	200	288	292	155	155	188	190	201	201	285	285	247	247	195	201	252	252	198	198		-33.6414	-58.4194
NEUR5	UR	194	194	292	300	152	152	184	184	186	201	276	285	238	244	195	198	252	252	202	206		-33.6414	-58.4194
NEUR6	UR	194	200	300	300	152	161	190	190	201	201	282	285	235	250	195	198	252	252	198	206		-33.6414	-58.4194
NEUR7	UR	197	200	300	300	152	152	188	190	198	201	285	285	244	247	198	198	252	252	194	206		-33.6414	-58.4194
NEUR8	UR	194	197	340	344	149	158	184	190	201	201	285	285	244	247	198	198	252	252	206	206		-33.6414	-58.4194
NEUR9	UR	188	194	340	344	149	161	186	200	201	201	282	285	247	250	192	198	252	252	198	206		-33.6414	-58.4194
NEUR10	UR	194	197	300	336	149	149	186	186	201	207	285	285	235	247	195	195	252	252	206	206		-33.6414	-58.4194
NEUR11	UR	194	197	336	336	152	152	186	208	198	198	276	285	247	247	198	198	252	252	206	206		-33.6414	-58.4194
NEUR12	UR	194	194	336	336	152	152	196	196	201	201	285	285	247	247	195	195	252	252	202	202		-33.6414	-58.4194
NEUR13	UR	197	200	300	336	155	158	188	198	201	201	285	285	247	250	195	198	252	252	194	198		-33.6414	-58.4194
NEUR14	UR	194	200	348	348	152	152	184	196	198	201	276	285	244	247	195	198	252	252	202	206		-33.6414	-58.4194
NEUR15	UR	194	194	300	336	152	155	190	190	201	201	285	285	244	244	195	195	252	252	206	206		-33.6414	-58.4194
NEUR16	UR	194	194	336	336	152	155	190	190	201	201	285	285	244	244	198	198	252	252	206	222		-33.6414	-58.4194
NEUR17	UR	194	194	300	348	155	155	186	196	201	201	285	285	247	247	198	201	252	252	206	206		-33.6414	-58.4194
NEUR18	UR	194	194	288	288	152	152	188	188	201	201	276	285	244	253	195	198	252	252	198	206		-33.6414	-58.4194
NEUR19	UR	194	194	336	336	152	155	184	190	198	201	276	285	244	244	195	198	252	252	202	206		-33.6414	-58.4194
NEUR20	UR	197	200	300	348	149	158	184	190	201	201	285	285	241	244	201	201	252	252	206	206		-33.6414	-58.4194
NEUR21	UR	194	200	300	300	155	155	184	190	201	201	282	285	247	250	195	198	252	252	198	206		-33.6414	-58.4194
NEUR22	UR	194	197	300	300	152	152	184	196	198	201	276	285	241	247	198	201	252	252	206	206		-33.6414	-58.4194
NEUR23	UR	194	200	300	300	155	155	184	202	201	201	285	285	244	250	198	201	252	252	194	206		-33.6414	-58.4194
NEUR24	UR	194	200	348	348	152	152	184	184	198	201	276	285	244	247	195	198	252	252	206	210		-33.6414	-58.4194
NEUR25	UR	194	194	336	336	152	158	190	202	198	201	285	285	244	250	198	198	252	252	202	206		-33.6414	-58.4194
NEUR26	UR	194	194	348	348	152	158	184	208	201	201	285	285	244	247	195	195	252	252	198	222		-33.6414	-58.4194
NEUR27	UR	194	194	300	336	152	158	184	208	198	201	285	285	244	247	198	198	252	252	198	202		-33.6414	-58.4194
NEUR28	UR	194	200	284	284	149	155	184	206	201	201	279	282	247	250	195	195	252	252	194	198		-33.6414	-58.4194
NEUR29	UR	194	194	336	336	152	152	184	196	198	201	276	285	244	247	198	198	252	252	202	206		-33.6414	-58.4194
NEUR30	UR	194	200	292	296	155	155	186	188	198	201	285	285	244	250	195	198	252	255	198	206		-33.6414	-58.4194
NHUR16	UR	194	200	284	288	146	146	184	214	201	201	285	285	244	247	195	201	252	252	206	206		-33.6414	-58.4194
